# Supplementary material for: Transcriptomic Analysis of Ciguatoxin-Induced Changes in Gene Expression in Primary Cultures of Mice Cortical Neurons
Source: Toxins (Basel). 2018 May 10;10(5):192. doi: 10.3390/toxins10050192 (PMC5983248; doi:10.3390/toxins10050192)
Supplement: Supplementary file 1 [file toxins-10-00192-s001.zip]

Archive with 1 entries (1 files):
- toxins-294031-supplementary.pdf
